# Supplementary material for: Antiretrovirals Promote Insulin Resistance in HepG2 Liver Cells through miRNA Regulation and Transcriptional Activation of the NLRP3 Inflammasome
Source: Int J Mol Sci. 2023 Mar 27;24(7):6267. doi: 10.3390/ijms24076267 (PMC10094183; doi:10.3390/ijms24076267)
Supplement: Supplementary file 1 [file ijms-24-06267-s001.zip]

Archive with 1 entries (1 files):
- ijms-2248651-supplementary.pdf
